# Supplementary material for: Treatment failure to sodium stibogluconate in cutaneous leishmaniasis: A challenge to infection control and disease elimination
Source: PLoS One. 2021 Oct 22;16(10):e0259009. doi: 10.1371/journal.pone.0259009 (PMC8535432; doi:10.1371/journal.pone.0259009)
Supplement: S1 Datasets — (XLSX) [file pone.0259009.s002.xlsx]

## Sheet: Data_Tables1,2&3
Age	AgeCategory (1=1-10, 2=11-20, 3=21-30, 4=31-40, 5=41-50, 6=51-60, 7=61-70)	Gender (0=Female, 1=Male)	NoOfLesions	LesionSite (1=Head&neck, 2=Ttrunk, 3=Shoulder&upper limb, 4=Lower limb, 5=Multiple sites)	LesionType (1=Papule, 2=Nodule, 3=Plaque, 4=Ulcer, 5=Multiple types)	TimeSinceOnsetMonths	TimeOnsetCategory (1=0-2, 2=2.1-4, 3=4.1-6, 4=6.1-8, 5=8.1-10, 6=10.1-12, 7=>12.1	ResponseToSSG (1=Cured, 2=Treatemnt failed)	Site1	Site2	Site3	Site4	Type1	Type2	Type3	Type4	TSO1	TSO2	TSO3	TSO4	TSO5	Age1	Age2	Age3	Age4	Age5	Age6	Response	AgeCat2	TSoCat2	TSoCat2_2	AgeCat3	AgeCat3_1	AgeCat3_2
42	5	1	1	3	4	3	2	2	0	0	1	0	0	0	0	1	0	1	0	0	0	0	0	0	0	1	0	0	2	2	2	2	0	1
70	7	1	2	5	4	5	3	2	0	0	0	0	0	0	0	1	0	0	1	0	0	0	0	0	0	0	0	0	2	2	2	3	0	0
35	4	1	1	4	4	3	2	1	0	0	0	1	0	0	0	1	0	1	0	0	0	0	0	0	1	0	0	1	2	2	2	2	0	1
52	6	1	3	4	4	6	3	2	0	0	0	1	0	0	0	1	0	0	1	0	0	0	0	0	0	0	1	0	2	2	2	3	0	0
32	4	1	1	4	4	4	2	2	0	0	0	1	0	0	0	1	0	1	0	0	0	0	0	0	1	0	0	0	2	2	2	2	0	1
57	6	1	2	3	5	3	2	2	0	0	1	0	0	0	0	0	0	1	0	0	0	0	0	0	0	0	1	0	2	2	2	3	0	0
50	5	1	1	3	4	2	1	2	0	0	1	0	0	0	0	1	1	0	0	0	0	0	0	0	0	1	0	0	2	2	1	3	0	0
59	6	0	1	1	4	4	2	2	1	0	0	0	0	0	0	1	0	1	0	0	0	0	0	0	0	0	1	0	2	2	2	3	0	0
26	3	1	1	1	2	6	3	2	1	0	0	0	0	1	0	0	0	0	1	0	0	0	0	1	0	0	0	0	2	2	2	1	1	0
58	6	0	1	3	4	3	2	2	0	0	1	0	0	0	0	1	0	1	0	0	0	0	0	0	0	0	1	0	2	2	2	3	0	0
31	4	1	1	3	4	4	2	2	0	0	1	0	0	0	0	1	0	1	0	0	0	0	0	0	1	0	0	0	2	2	2	2	0	1
40	4	1	1	4	4	7	4	2	0	0	0	1	0	0	0	1	0	0	0	1	0	0	0	0	1	0	0	0	2	2	2	2	0	1
38	4	1	1	3	4	3	2	2	0	0	1	0	0	0	0	1	0	1	0	0	0	0	0	0	1	0	0	0	2	2	2	2	0	1
27	3	1	3	5	4	6	3	2	0	0	0	0	0	0	0	1	0	0	1	0	0	0	0	1	0	0	0	0	2	2	2	1	1	0
56	6	1	1	4	4	4	2	2	0	0	0	1	0	0	0	1	0	1	0	0	0	0	0	0	0	0	1	0	2	2	2	3	0	0
50	5	1	1	3	4	6	3	2	0	0	1	0	0	0	0	1	0	0	1	0	0	0	0	0	0	1	0	0	2	2	2	3	0	0
62	7	0	1	1	4	3	2	2	1	0	0	0	0	0	0	1	0	1	0	0	0	0	0	0	0	0	0	0	2	2	2	3	0	0
36	4	0	2	1	1	3	2	2	1	0	0	0	1	0	0	0	0	1	0	0	0	0	0	0	1	0	0	0	2	2	2	2	0	1
13	2	1	1	1	2	3	2	2	1	0	0	0	0	1	0	0	0	1	0	0	0	0	1	0	0	0	0	0	1	2	2	1	1	0
26	3	1	1	3	1	4	2	2	0	0	1	0	1	0	0	0	0	1	0	0	0	0	0	1	0	0	0	0	2	2	2	1	1	0
26	3	1	2	1	2	4	2	1	1	0	0	0	0	1	0	0	0	1	0	0	0	0	0	1	0	0	0	1	2	2	2	1	1	0
16	2	1	1	3	4	2.5	2	2	0	0	1	0	0	0	0	1	0	1	0	0	0	0	1	0	0	0	0	0	1	2	2	1	1	0
42	5	0	1	1	1	4	2	1	1	0	0	0	1	0	0	0	0	1	0	0	0	0	0	0	0	1	0	1	2	2	2	2	0	1
33	4	1	2	5	4	3	2	2	0	0	0	0	0	0	0	1	0	1	0	0	0	0	0	0	1	0	0	0	2	2	2	2	0	1
55	6	1	2	2	4	1	1	2	0	1	0	0	0	0	0	1	1	0	0	0	0	0	0	0	0	0	1	0	2	1	1	3	0	0
34	4	1	1	3	4	6	3	2	0	0	1	0	0	0	0	1	0	0	1	0	0	0	0	0	1	0	0	0	2	2	2	2	0	1
29	3	1	1	3	4	7	4	1	0	0	1	0	0	0	0	1	0	0	0	1	0	0	0	1	0	0	0	1	2	2	2	1	1	0
6	1	0	1	2	1	5	3	2	0	1	0	0	1	0	0	0	0	0	1	0	0	1	0	0	0	0	0	0	1	2	2	1	1	0
39	4	1	2	4	4	5	3	2	0	0	0	1	0	0	0	1	0	0	1	0	0	0	0	0	1	0	0	0	2	2	2	2	0	1
54	6	0	1	1	2	8	4	2	1	0	0	0	0	1	0	0	0	0	0	1	0	0	0	0	0	0	1	0	2	2	2	3	0	0
29	3	1	2	2	4	5	3	2	0	1	0	0	0	0	0	1	0	0	1	0	0	0	0	1	0	0	0	0	2	2	2	1	1	0
51	6	1	2	5	2	3	2	2	0	0	0	0	0	1	0	0	0	1	0	0	0	0	0	0	0	0	1	0	2	2	2	3	0	0
29	3	1	1	3	4	3	2	2	0	0	1	0	0	0	0	1	0	1	0	0	0	0	0	1	0	0	0	0	2	2	2	1	1	0
42	5	1	1	2	2	2	1	2	0	1	0	0	0	1	0	0	1	0	0	0	0	0	0	0	0	1	0	0	2	2	1	2	0	1
60	6	1	1	4	2	3	2	2	0	0	0	1	0	1	0	0	0	1	0	0	0	0	0	0	0	0	1	0	2	2	2	3	0	0
20	2	1	1	3	4	1	1	2	0	0	1	0	0	0	0	1	1	0	0	0	0	0	1	0	0	0	0	0	1	1	1	1	1	0
65	7	1	1	3	4	8	4	2	0	0	1	0	0	0	0	1	0	0	0	1	0	0	0	0	0	0	0	0	2	2	2	3	0	0
31	4	1	1	4	4	1	1	2	0	0	0	1	0	0	0	1	1	0	0	0	0	0	0	0	1	0	0	0	2	1	1	2	0	1
10	1	1	2	5	1	2	1	1	0	0	0	0	1	0	0	0	1	0	0	0	0	1	0	0	0	0	0	1	1	2	1	1	1	0
15	2	1	2	3	1	1	1	1	0	0	1	0	1	0	0	0	1	0	0	0	0	0	1	0	0	0	0	1	1	1	1	1	1	0
19	2	1	1	3	4	1	1	2	0	0	1	0	0	0	0	1	1	0	0	0	0	0	1	0	0	0	0	0	1	1	1	1	1	0
50	5	1	1	3	4	1	1	2	0	0	1	0	0	0	0	1	1	0	0	0	0	0	0	0	0	1	0	0	2	1	1	3	0	0
65	7	0	1	4	4	1	1	1	0	0	0	1	0	0	0	1	1	0	0	0	0	0	0	0	0	0	0	1	2	1	1	3	0	0
62	7	1	1	3	4	11	6	1	0	0	1	0	0	0	0	1	0	0	0	0	0	0	0	0	0	0	0	1	2	2	2	3	0	0
30	3	1	1	3	4	3	2	2	0	0	1	0	0	0	0	1	0	1	0	0	0	0	0	1	0	0	0	0	2	2	2	1	1	0
30	3	1	1	2	4	8	4	2	0	1	0	0	0	0	0	1	0	0	0	1	0	0	0	1	0	0	0	0	2	2	2	1	1	0
49	5	0	1	3	2	2	1	2	0	0	1	0	0	1	0	0	1	0	0	0	0	0	0	0	0	1	0	0	2	2	1	2	0	1
13	2	0	1	1	1	2	1	2	1	0	0	0	1	0	0	0	1	0	0	0	0	0	1	0	0	0	0	0	1	2	1	1	1	0
32	4	1	1	1	4	6	3	1	1	0	0	0	0	0	0	1	0	0	1	0	0	0	0	0	1	0	0	1	2	2	2	2	0	1
30	3	1	2	5	4	2	1	2	0	0	0	0	0	0	0	1	1	0	0	0	0	0	0	1	0	0	0	0	2	2	1	1	1	0
65	7	1	1	3	4	3	2	2	0	0	1	0	0	0	0	1	0	1	0	0	0	0	0	0	0	0	0	0	2	2	2	3	0	0
41	5	1	1	3	3	2	1	2	0	0	1	0	0	0	1	0	1	0	0	0	0	0	0	0	0	1	0	0	2	2	1	2	0	1
40	4	1	1	3	4	1	1	2	0	0	1	0	0	0	0	1	1	0	0	0	0	0	0	0	1	0	0	0	2	1	1	2	0	1
47	5	0	1	3	4	3	2	1	0	0	1	0	0	0	0	1	0	1	0	0	0	0	0	0	0	1	0	1	2	2	2	2	0	1
42	5	1	2	5	4	4	2	1	0	0	0	0	0	0	0	1	0	1	0	0	0	0	0	0	0	1	0	1	2	2	2	2	0	1
9	1	0	1	1	1	2.5	2	1	1	0	0	0	1	0	0	0	0	1	0	0	0	1	0	0	0	0	0	1	1	2	2	1	1	0
42	5	1	1	1	2	5	3	2	1	0	0	0	0	1	0	0	0	0	1	0	0	0	0	0	0	1	0	0	2	2	2	2	0	1
19	2	1	2	3	4	2	1	1	0	0	1	0	0	0	0	1	1	0	0	0	0	0	1	0	0	0	0	1	1	2	1	1	1	0
37	4	0	1	3	4	5	3	2	0	0	1	0	0	0	0	1	0	0	1	0	0	0	0	0	1	0	0	0	2	2	2	2	0	1
13	2	0	1	4	4	5	3	2	0	0	0	1	0	0	0	1	0	0	1	0	0	0	1	0	0	0	0	0	1	2	2	1	1	0
50	5	1	2	2	4	3	2	2	0	1	0	0	0	0	0	1	0	1	0	0	0	0	0	0	0	1	0	0	2	2	2	3	0	0
35	4	1	1	3	4	3.5	2	2	0	0	1	0	0	0	0	1	0	1	0	0	0	0	0	0	1	0	0	0	2	2	2	2	0	1
54	6	1	1	2	3	4	2	2	0	1	0	0	0	0	1	0	0	1	0	0	0	0	0	0	0	0	1	0	2	2	2	3	0	0
45	5	1	3	3	2	4	2	2	0	0	1	0	0	1	0	0	0	1	0	0	0	0	0	0	0	1	0	0	2	2	2	2	0	1
59	6	1	1	3	4	1.5	1	2	0	0	1	0	0	0	0	1	1	0	0	0	0	0	0	0	0	0	1	0	2	2	1	3	0	0
60	6	0	1	4	4	2	1	1	0	0	0	1	0	0	0	1	1	0	0	0	0	0	0	0	0	0	1	1	2	2	1	3	0	0
37	4	1	1	1	4	4	2	2	1	0	0	0	0	0	0	1	0	1	0	0	0	0	0	0	1	0	0	0	2	2	2	2	0	1
59	6	1	1	3	4	2	1	1	0	0	1	0	0	0	0	1	1	0	0	0	0	0	0	0	0	0	1	1	2	2	1	3	0	0
31	4	1	1	3	4	1	1	2	0	0	1	0	0	0	0	1	1	0	0	0	0	0	0	0	1	0	0	0	2	1	1	2	0	1
43	5	1	1	3	4	5	3	2	0	0	1	0	0	0	0	1	0	0	1	0	0	0	0	0	0	1	0	0	2	2	2	2	0	1
39	4	0	1	1	3	8	4	2	1	0	0	0	0	0	1	0	0	0	0	1	0	0	0	0	1	0	0	0	2	2	2	2	0	1
57	6	0	1	3	1	8	4	2	0	0	1	0	1	0	0	0	0	0	0	1	0	0	0	0	0	0	1	0	2	2	2	3	0	0
46	5	1	1	3	2	2	1	1	0	0	1	0	0	1	0	0	1	0	0	0	0	0	0	0	0	1	0	1	2	2	1	2	0	1
67	7	0	1	3	4	0.75	1	2	0	0	1	0	0	0	0	1	1	0	0	0	0	0	0	0	0	0	0	0	2	1	2	3	0	0
13	1	0	2	3	4	12	6	1	0	0	1	0	0	0	0	1	0	0	0	0	0	1	0	0	0	0	0	1	1	2	2	1	1	0
16	2	1	1	3	4	5	3	1	0	0	1	0	0	0	0	1	0	0	1	0	0	0	1	0	0	0	0	1	1	2	2	1	1	0
31	4	0	4	4	4	5	3	2	0	0	0	1	0	0	0	1	0	0	1	0	0	0	0	0	1	0	0	0	2	2	2	2	0	1
7	1	1	1	1	4	5.5	3	2	1	0	0	0	0	0	0	1	0	0	1	0	0	1	0	0	0	0	0	0	1	2	2	1	1	0
43	5	1	2	4	4	2.5	2	2	0	0	0	1	0	0	0	1	0	1	0	0	0	0	0	0	0	1	0	0	2	2	2	2	0	1
46	5	1	1	3	3	7.5	4	2	0	0	1	0	0	0	1	0	0	0	0	1	0	0	0	0	0	1	0	0	2	2	2	2	0	1
65	7	0	1	1	2	1	1	2	1	0	0	0	0	1	0	0	1	0	0	0	0	0	0	0	0	0	0	0	2	1	1	3	0	0
68	7	1	1	3	3	1.5	1	2	0	0	1	0	0	0	1	0	1	0	0	0	0	0	0	0	0	0	0	0	2	2	1	3	0	0
30	3	1	1	4	4	2.5	2	2	0	0	0	1	0	0	0	1	0	1	0	0	0	0	0	1	0	0	0	0	2	2	2	1	1	0
30	3	1	1	3	4	1	1	2	0	0	1	0	0	0	0	1	1	0	0	0	0	0	0	1	0	0	0	0	2	1	1	1	1	0
56	6	0	1	4	4	5	3	2	0	0	0	1	0	0	0	1	0	0	1	0	0	0	0	0	0	0	1	0	2	2	2	3	0	0
43	5	1	1	3	1	2	1	2	0	0	1	0	1	0	0	0	1	0	0	0	0	0	0	0	0	1	0	0	2	2	1	2	0	1
49	5	0	1	1	1	3	2	2	1	0	0	0	1	0	0	0	0	1	0	0	0	0	0	0	0	1	0	0	2	2	2	2	0	1
36	4	1	1	4	4	3	2	2	0	0	0	1	0	0	0	1	0	1	0	0	0	0	0	0	1	0	0	0	2	2	2	2	0	1
36	4	1	1	3	1	4	2	1	0	0	1	0	1	0	0	0	0	1	0	0	0	0	0	0	1	0	0	1	2	2	2	2	0	1
29	3	0	1	1	1	0.75	1	2	1	0	0	0	1	0	0	0	1	0	0	0	0	0	0	1	0	0	0	0	2	1	2	1	1	0
68	7	0	1	3	3	4	2	1	0	0	1	0	0	0	1	0	0	1	0	0	0	0	0	0	0	0	0	1	2	2	2	3	0	0
11	2	0	1	1	4	6	3	1	1	0	0	0	0	0	0	1	0	0	1	0	0	0	1	0	0	0	0	1	1	2	2	1	1	0
51	6	1	1	3	1	0.5	1	2	0	0	1	0	1	0	0	0	1	0	0	0	0	0	0	0	0	0	1	0	2	1	2	3	0	0
39	4	1	1	3	3	4	2	2	0	0	1	0	0	0	1	0	0	1	0	0	0	0	0	0	1	0	0	0	2	2	2	2	0	1
53	6	0	1	3	4	12	6	2	0	0	1	0	0	0	0	1	0	0	0	0	0	0	0	0	0	0	1	0	2	2	2	3	0	0
34	4	1	1	3	1	0.5	1	2	0	0	1	0	1	0	0	0	1	0	0	0	0	0	0	0	1	0	0	0	2	1	2	2	0	1
66	7	1	1	3	2	3	2	2	0	0	1	0	0	1	0	0	0	1	0	0	0	0	0	0	0	0	0	0	2	2	2	3	0	0
25	3	1	1	4	2	5	3	2	0	0	0	1	0	1	0	0	0	0	1	0	0	0	0	1	0	0	0	0	2	2	2	1	1	0
52	6	0	1	4	4	12	6	2	0	0	0	1	0	0	0	1	0	0	0	0	0	0	0	0	0	0	1	0	2	2	2	3	0	0
25	3	1	1	3	1	3	2	2	0	0	1	0	1	0	0	0	0	1	0	0	0	0	0	1	0	0	0	0	2	2	2	1	1	0
40	4	1	1	2	4	6	3	2	0	1	0	0	0	0	0	1	0	0	1	0	0	0	0	0	1	0	0	0	2	2	2	2	0	1
60	6	0	1	1	3	3	2	2	1	0	0	0	0	0	1	0	0	1	0	0	0	0	0	0	0	0	1	0	2	2	2	3	0	0
29	3	1	1	3	3	2	1	2	0	0	1	0	0	0	1	0	1	0	0	0	0	0	0	1	0	0	0	0	2	2	1	1	1	0
7	1	1	1	3	3	12	6	2	0	0	1	0	0	0	1	0	0	0	0	0	0	1	0	0	0	0	0	0	1	2	2	1	1	0
34	4	0	1	3	3	12	6	2	0	0	1	0	0	0	1	0	0	0	0	0	0	0	0	0	1	0	0	0	2	2	2	2	0	1
41	5	1	1	3	2	3	2	2	0	0	1	0	0	1	0	0	0	1	0	0	0	0	0	0	0	1	0	0	2	2	2	2	0	1
41	5	1	1	2	1	1	1	1	0	1	0	0	1	0	0	0	1	0	0	0	0	0	0	0	0	1	0	1	2	1	1	2	0	1
27	3	1	1	4	4	4	2	2	0	0	0	1	0	0	0	1	0	1	0	0	0	0	0	1	0	0	0	0	2	2	2	1	1	0
29	3	0	1	4	4	12	6	1	0	0	0	1	0	0	0	1	0	0	0	0	0	0	0	1	0	0	0	1	2	2	2	1	1	0
17	2	0	2	3	1	6	3	2	0	0	1	0	1	0	0	0	0	0	1	0	0	0	1	0	0	0	0	0	1	2	2	1	1	0
38	4	0	1	1	2	6	3	2	1	0	0	0	0	1	0	0	0	0	1	0	0	0	0	0	1	0	0	0	2	2	2	2	0	1
66	7	0	1	1	3	4	2	2	1	0	0	0	0	0	1	0	0	1	0	0	0	0	0	0	0	0	0	0	2	2	2	3	0	0
11	2	1	1	2	1	3	2	2	0	1	0	0	1	0	0	0	0	1	0	0	0	0	1	0	0	0	0	0	1	2	2	1	1	0
30	3	1	1	1	3	4	2	1	1	0	0	0	0	0	1	0	0	1	0	0	0	0	0	1	0	0	0	1	2	2	2	1	1	0
32	4	1	1	3	4	10	5	2	0	0	1	0	0	0	0	1	0	0	0	0	1	0	0	0	1	0	0	0	2	2	2	2	0	1
8	1	0	1	4	2	12	6	1	0	0	0	1	0	1	0	0	0	0	0	0	0	1	0	0	0	0	0	1	1	2	2	1	1	0
13	2	0	1	1	4	1.5	1	2	1	0	0	0	0	0	0	1	1	0	0	0	0	0	1	0	0	0	0	0	1	2	1	1	1	0
53	6	1	4	5	4	2	1	2	0	0	0	0	0	0	0	1	1	0	0	0	0	0	0	0	0	0	1	0	2	2	1	3	0	0
29	3	1	1	3	4	1.5	1	2	0	0	1	0	0	0	0	1	1	0	0	0	0	0	0	1	0	0	0	0	2	2	1	1	1	0
6	1	1	1	3	4	12	6	2	0	0	1	0	0	0	0	1	0	0	0	0	0	1	0	0	0	0	0	0	1	2	2	1	1	0
32	4	0	1	1	1	6	3	1	1	0	0	0	1	0	0	0	0	0	1	0	0	0	0	0	1	0	0	1	2	2	2	2	0	1
34	4	1	1	3	3	3	2	1	0	0	1	0	0	0	1	0	0	1	0	0	0	0	0	0	1	0	0	1	2	2	2	2	0	1
1	1	1	1	1	3	6	3	1	1	0	0	0	0	0	1	0	0	0	1	0	0	1	0	0	0	0	0	1	1	2	2	1	1	0
61	7	0	1	1	4	2	1	2	1	0	0	0	0	0	0	1	1	0	0	0	0	0	0	0	0	0	0	0	2	2	1	3	0	0
32	4	1	1	4	4	1	1	1	0	0	0	1	0	0	0	1	1	0	0	0	0	0	0	0	1	0	0	1	2	1	1	2	0	1
61	7	0	1	1	2	1	1	2	1	0	0	0	0	1	0	0	1	0	0	0	0	0	0	0	0	0	0	0	2	1	1	3	0	0
45	5	1	1	3	4	1	1	1	0	0	1	0	0	0	0	1	1	0	0	0	0	0	0	0	0	1	0	1	2	1	1	2	0	1
47	5	1	1	3	4	2	1	1	0	0	1	0	0	0	0	1	1	0	0	0	0	0	0	0	0	1	0	1	2	2	1	2	0	1
43	5	0	1	3	3	1	1	2	0	0	1	0	0	0	1	0	1	0	0	0	0	0	0	0	0	1	0	0	2	1	1	2	0	1
42	5	0	2	3	1	9	5	2	0	0	1	0	1	0	0	0	0	0	0	0	1	0	0	0	0	1	0	0	2	2	2	2	0	1
52	6	0	1	1	1	2.5	2	2	1	0	0	0	1	0	0	0	0	1	0	0	0	0	0	0	0	0	1	0	2	2	2	3	0	0
36	4	0	1	4	4	7	4	2	0	0	0	1	0	0	0	1	0	0	0	1	0	0	0	0	1	0	0	0	2	2	2	2	0	1
61	7	0	1	3	4	2	1	2	0	0	1	0	0	0	0	1	1	0	0	0	0	0	0	0	0	0	0	0	2	2	1	3	0	0
3	1	0	3	5	1	3	2	1	0	0	0	0	1	0	0	0	0	1	0	0	0	1	0	0	0	0	0	1	1	2	2	1	1	0
51	6	1	1	3	4	3	2	1	0	0	1	0	0	0	0	1	0	1	0	0	0	0	0	0	0	0	1	1	2	2	2	3	0	0
45	5	0	1	3	1	3	2	1	0	0	1	0	1	0	0	0	0	1	0	0	0	0	0	0	0	1	0	1	2	2	2	2	0	1
60	6	0	1	2	1	3	2	1	0	1	0	0	1	0	0	0	0	1	0	0	0	0	0	0	0	0	1	1	2	2	2	3	0	0
28	3	1	1	3	2	3	2	2	0	0	1	0	0	1	0	0	0	1	0	0	0	0	0	1	0	0	0	0	2	2	2	1	1	0
70	7	0	2	3	4	4	2	2	0	0	1	0	0	0	0	1	0	1	0	0	0	0	0	0	0	0	0	0	2	2	2	3	0	0
53	6	1	3	5	4	1	1	1	0	0	0	0	0	0	0	1	1	0	0	0	0	0	0	0	0	0	1	1	2	1	1	3	0	0
6	1	1	1	3	2	1	1	2	0	0	1	0	0	1	0	0	1	0	0	0	0	1	0	0	0	0	0	0	1	1	1	1	1	0
64	7	1	1	4	3	2	1	2	0	0	0	1	0	0	1	0	1	0	0	0	0	0	0	0	0	0	0	0	2	2	1	3	0	0
13	2	0	1	1	1	2	1	1	1	0	0	0	1	0	0	0	1	0	0	0	0	0	1	0	0	0	0	1	1	2	1	1	1	0
52	6	1	1	3	4	2	1	2	0	0	1	0	0	0	0	1	1	0	0	0	0	0	0	0	0	0	1	0	2	2	1	3	0	0
31	4	1	4	3	4	1	1	1	0	0	1	0	0	0	0	1	1	0	0	0	0	0	0	0	1	0	0	1	2	1	1	2	0	1
5	1	0	1	4	1	12	6	1	0	0	0	1	1	0	0	0	0	0	0	0	0	1	0	0	0	0	0	1	1	2	2	1	1	0
39	4	0	1	1	2	4.5	3	2	1	0	0	0	0	1	0	0	0	0	1	0	0	0	0	0	1	0	0	0	2	2	2	2	0	1
46	5	1	1	2	1	2	1	2	0	1	0	0	1	0	0	0	1	0	0	0	0	0	0	0	0	1	0	0	2	2	1	2	0	1
50	5	1	1	3	2	6	3	2	0	0	1	0	0	1	0	0	0	0	1	0	0	0	0	0	0	1	0	0	2	2	2	3	0	0
48	5	1	3	3	1	3	2	2	0	0	1	0	1	0	0	0	0	1	0	0	0	0	0	0	0	1	0	0	2	2	2	2	0	1
40	4	1	3	5	1	5	3	1	0	0	0	0	1	0	0	0	0	0	1	0	0	0	0	0	1	0	0	1	2	2	2	2	0	1
24	3	1	1	4	1	4	2	1	0	0	0	1	1	0	0	0	0	1	0	0	0	0	0	1	0	0	0	1	2	2	2	1	1	0
59	6	1	1	4	4	2.5	2	1	0	0	0	1	0	0	0	1	0	1	0	0	0	0	0	0	0	0	1	1	2	2	2	3	0	0
67	7	1	1	2	4	4.5	3	2	0	1	0	0	0	0	0	1	0	0	1	0	0	0	0	0	0	0	0	0	2	2	2	3	0	0
32	4	1	1	3	4	12	6	2	0	0	1	0	0	0	0	1	0	0	0	0	0	0	0	0	1	0	0	0	2	2	2	2	0	1
57	6	1	1	4	4	3	2	2	0	0	0	1	0	0	0	1	0	1	0	0	0	0	0	0	0	0	1	0	2	2	2	3	0	0
40	4	0	1	4	3	12	6	2	0	0	0	1	0	0	1	0	0	0	0	0	0	0	0	0	1	0	0	0	2	2	2	2	0	1
22	3	1	1	4	4	6	3	2	0	0	0	1	0	0	0	1	0	0	1	0	0	0	0	1	0	0	0	0	2	2	2	1	1	0
49	5	1	1	2	1	6	3	2	0	1	0	0	1	0	0	0	0	0	1	0	0	0	0	0	0	1	0	0	2	2	2	2	0	1
44	5	1	1	1	4	3	2	2	1	0	0	0	0	0	0	1	0	1	0	0	0	0	0	0	0	1	0	0	2	2	2	2	0	1
39	4	1	1	4	4	3	2	2	0	0	0	1	0	0	0	1	0	1	0	0	0	0	0	0	1	0	0	0	2	2	2	2	0	1
37	4	0	2	4	5	8	4	2	0	0	0	1	0	0	0	0	0	0	0	1	0	0	0	0	1	0	0	0	2	2	2	2	0	1
4	1	0	1	1	1	5	3	2	1	0	0	0	1	0	0	0	0	0	1	0	0	1	0	0	0	0	0	0	1	2	2	1	1	0
39	4	0	1	1	2	2	1	2	1	0	0	0	0	1	0	0	1	0	0	0	0	0	0	0	1	0	0	0	2	2	1	2	0	1
4	1	0	1	3	3	5	3	2	0	0	1	0	0	0	1	0	0	0	1	0	0	1	0	0	0	0	0	0	1	2	2	1	1	0
60	6	1	1	2	3	6.5	4	2	0	1	0	0	0	0	1	0	0	0	0	1	0	0	0	0	0	0	1	0	2	2	2	3	0	0
16	2	1	1	1	1	2	1	2	1	0	0	0	1	0	0	0	1	0	0	0	0	0	1	0	0	0	0	0	1	2	1	1	1	0
42	5	1	1	3	4	4	2	2	0	0	1	0	0	0	0	1	0	1	0	0	0	0	0	0	0	1	0	0	2	2	2	2	0	1
56	6	0	1	4	4	6	3	2	0	0	0	1	0	0	0	1	0	0	1	0	0	0	0	0	0	0	1	0	2	2	2	3	0	0
40	4	0	2	1	1	5	3	1	1	0	0	0	1	0	0	0	0	0	1	0	0	0	0	0	1	0	0	1	2	2	2	2	0	1
43	5	1	2	5	5	3	2	1	0	0	0	0	0	0	0	0	0	1	0	0	0	0	0	0	0	1	0	1	2	2	2	2	0	1
47	5	1	1	4	3	7	4	1	0	0	0	1	0	0	1	0	0	0	0	1	0	0	0	0	0	1	0	1	2	2	2	2	0	1
27	3	0	1	3	3	3	2	2	0	0	1	0	0	0	1	0	0	1	0	0	0	0	0	1	0	0	0	0	2	2	2	1	1	0
55	6	0	1	3	2	4	2	2	0	0	1	0	0	1	0	0	0	1	0	0	0	0	0	0	0	0	1	0	2	2	2	3	0	0
42	5	1	3	3	4	5.5	3	1	0	0	1	0	0	0	0	1	0	0	1	0	0	0	0	0	0	1	0	1	2	2	2	2	0	1
57	6	0	1	3	1	2	1	1	0	0	1	0	1	0	0	0	1	0	0	0	0	0	0	0	0	0	1	1	2	2	1	3	0	0
10	1	0	1	3	3	3	2	2	0	0	1	0	0	0	1	0	0	1	0	0	0	1	0	0	0	0	0	0	1	2	2	1	1	0
27	3	1	1	4	4	3	2	2	0	0	0	1	0	0	0	1	0	1	0	0	0	0	0	1	0	0	0	0	2	2	2	1	1	0
55	6	1	1	1	4	2	1	1	1	0	0	0	0	0	0	1	1	0	0	0	0	0	0	0	0	0	1	1	2	2	1	3	0	0
52	6	1	1	2	1	2	1	2	0	1	0	0	1	0	0	0	1	0	0	0	0	0	0	0	0	0	1	0	2	2	1	3	0	0
35	4	0	1	2	1	2.5	2	2	0	1	0	0	1	0	0	0	0	1	0	0	0	0	0	0	1	0	0	0	2	2	2	2	0	1
70	7	0	1	1	2	4	2	1	1	0	0	0	0	1	0	0	0	1	0	0	0	0	0	0	0	0	0	1	2	2	2	3	0	0
9	1	0	1	1	2	2	1	2	1	0	0	0	0	1	0	0	1	0	0	0	0	1	0	0	0	0	0	0	1	2	1	1	1	0
42	5	1	1	3	1	4	2	2	0	0	1	0	1	0	0	0	0	1	0	0	0	0	0	0	0	1	0	0	2	2	2	2	0	1
26	3	0	1	1	1	6	3	2	1	0	0	0	1	0	0	0	0	0	1	0	0	0	0	1	0	0	0	0	2	2	2	1	1	0
4	1	1	1	1	1	1	1	2	1	0	0	0	1	0	0	0	1	0	0	0	0	1	0	0	0	0	0	0	1	1	1	1	1	0
13	2	0	1	3	1	1	1	2	0	0	1	0	1	0	0	0	1	0	0	0	0	0	1	0	0	0	0	0	1	1	1	1	1	0
1	1	1	1	1	3	10	5	1	1	0	0	0	0	0	1	0	0	0	0	0	1	1	0	0	0	0	0	1	1	2	2	1	1	0
38	4	1	1	4	4	6	3	2	0	0	0	1	0	0	0	1	0	0	1	0	0	0	0	0	1	0	0	0	2	2	2	2	0	1
58	6	1	1	4	2	2	1	2	0	0	0	1	0	1	0	0	1	0	0	0	0	0	0	0	0	0	1	0	2	2	1	3	0	0
10	1	1	1	1	4	3	2	2	1	0	0	0	0	0	0	1	0	1	0	0	0	1	0	0	0	0	0	0	1	2	2	1	1	0
12	2	1	1	1	2	6	3	2	1	0	0	0	0	1	0	0	0	0	1	0	0	0	1	0	0	0	0	0	1	2	2	1	1	0
21	3	1	1	3	3	6	3	2	0	0	1	0	0	0	1	0	0	0	1	0	0	0	0	1	0	0	0	0	2	2	2	1	1	0
26	3	0	1	4	2	3	2	2	0	0	0	1	0	1	0	0	0	1	0	0	0	0	0	1	0	0	0	0	2	2	2	1	1	0
44	5	1	1	3	2	3	2	2	0	0	1	0	0	1	0	0	0	1	0	0	0	0	0	0	0	1	0	0	2	2	2	2	0	1
18	2	0	1	4	2	3	2	2	0	0	0	1	0	1	0	0	0	1	0	0	0	0	1	0	0	0	0	0	1	2	2	1	1	0
54	6	1	1	2	3	5	3	2	0	1	0	0	0	0	1	0	0	0	1	0	0	0	0	0	0	0	1	0	2	2	2	3	0	0
53	6	0	1	3	3	6	3	2	0	0	1	0	0	0	1	0	0	0	1	0	0	0	0	0	0	0	1	0	2	2	2	3	0	0
40	4	0	1	3	1	3	2	2	0	0	1	0	1	0	0	0	0	1	0	0	0	0	0	0	1	0	0	0	2	2	2	2	0	1
57	6	0	1	4	1	2	1	2	0	0	0	1	1	0	0	0	1	0	0	0	0	0	0	0	0	0	1	0	2	2	1	3	0	0
39	4	0	1	3	4	4	2	2	0	0	1	0	0	0	0	1	0	1	0	0	0	0	0	0	1	0	0	0	2	2	2	2	0	1

## Sheet: Data_Fig1
Age Category	Completely Healed (%)	Treatment Failure (%)	Completely Healed (n)	Treatment Failure (n)	Total
1-10	0.421053	0.578947	8	11	19
11-20	0.277778	0.722222	5	13	18
21-30	0.178571	0.821429	5	23	28
31-40	0.209302	0.790698	9	34	43
41-50	0.297297	0.702703	11	26	37
51-60	0.216216	0.783784	8	29	37
61-70	0.210526	0.789474	4	15	19

## Sheet: Data_Fig2
						GSH levels adapted from adapted from Giustarini et al, 2006
Treatment Failures	Age category	Treatment Failures	Average GSH			Age	age category	GSH	gender		age category	avg GSH
0.58	1-10	0.58				21	21-30	5.75	m		21-30	3.9
0.72	11-20	0.72				21	21-30	3.45	m		31-40	2.71
0.82	21-30	0.82	3.9			22	21-30	3.46	f		41-50	1.99
0.79	31-40	0.79	2.71			23	21-30	3.06	f		51-60	2.57
0.7	41-50	0.7	1.99			25	21-30	3.78	m		61-70	2.08
0.78	51-60	0.78	2.57			26	21-30	3.78	m
0.79	61-70	0.79	2.08			27	21-30	3.62	f
						29	21-30	4.15	f
						33	31-40	2.27	f
						35	31-40	3.51	m
						36	31-40	2.06	f
						37	31-40	2.99	f
						44	41-50	2.54	m
						46	41-50	1.82	f
						48	41-40	1.84	f
						49	41-50	2.31	f
						50	41-50	1.44	m
						52	51-60	2.74	f
						53	51-60	3.51	f
						54	51-60	2.19	m
						57	51-60	2.13	f
						59	51-60	2.26	m
						62	61-70	1.32	f
						62	61-70	2.92	m
						62	61-70	2.04	m
						64	61-70	1.77	f
						64	61-70	2.68	m
						66	61-70	2.34	f
						67	61-70	1.92	f
						68	61-70	1.44	f
						68	61-70	2.32	m
